# Supplementary material for: Terminal acceptor engineering for reduced energy dissipation and enhanced charge transport in benzodithiophene-core based donor molecules: a computational route to efficient organic solar cells
Source: Nanoscale Adv. 2026 Apr 23;8(10):3200–12. doi: 10.1039/d5na01002k (PMC13104626; doi:10.1039/d5na01002k)
Supplement: NA-008-D5NA01002K-s002 [file NA-008-D5NA01002K-s002.txt]

File Name : fig. s1.tif

Caption : fig. s1 comparison of four distinct functionals (b3lyp, camb3lyp, wb97xd, and mpw1pw91) using 6-
31g(d,p) level of theory


File Name : fig. s2.tif

Caption : fig. s2 optimized geometries of reference sm-r and all designed molecules 

File Name : fig. s3.tif

Caption : fig. s3 reduced density gradient plots for the reference and designed donor molecules
